# Supplementary material for: Ischaemic preconditioning regulates cardiac transcriptome via DNA methylation conferring cardio-protection from ischaemic reperfusion injury
Source: Eur Heart J Open. 2025 Oct 10;5(5):oeaf124. doi: 10.1093/ehjopen/oeaf124 (PMC12541389; doi:10.1093/ehjopen/oeaf124)
Supplement: oeaf124_Supplementary_Data [file oeaf124_supplementary_data.zip]

Archive with 11 entries (11 files):
- Supp Fig 1.pdf
- Supp Fig 2.pdf
- Supp Fig 3.pdf
- Supp Fig 4.pdf
- Supp Fig 5.pdf
- Supp Fig 6.pdf
- Supp Fig legends.docx
- Supp Table S1.docx
- Supp Table S2.docx
- Supp Table S3.docx
- Supp Table S4.docx
